# Supplementary material for: Associations Between Pulmonary Function and Muscle Strength in Turkish National Karate Athletes
Source: J Clin Med. 2025 Sep 10;14(18):6370. doi: 10.3390/jcm14186370 (PMC12470806; doi:10.3390/jcm14186370)
Supplement: Supplementary file 1 [file jcm-14-06370-s001.zip]

Archive with 1 entries (1 files):
- jcm-3781071-supplementary.pdf
